# Supplementary material for: Psychometric Validation of the Revised Physical Self-Perception Profile: An Italian Context Study
Source: Behav Sci (Basel). 2024 Dec 20;14(12):1229. doi: 10.3390/bs14121229 (PMC11673779; doi:10.3390/bs14121229)
Supplement: Supplementary file 1 [file behavsci-14-01229-s001.zip]

Archive with 4 entries (4 files):
- Figure S1_1.pdf
- __MACOSX/._Figure S1_1.pdf
- Figure S2_2.pdf
- __MACOSX/._Figure S2_2.pdf
